# Supplementary material for: Ligand uptake in Mycobacterium tuberculosis truncated hemoglobins is controlled by both internal tunnels and active site water molecules
Source: F1000Res. 2015 Jul 22;4:22. Originally published 2015 Jan 23. [Version 2] doi: 10.12688/f1000research.5921.2 (PMC4591903; doi:10.12688/f1000research.5921.2)
Supplement: Experimental and theoretical calculations raw data — Detailed legends describing the raw data can be found in the text file provided. [file f1000research-4-7339-s0000.tgz]

Archive with 1 entries (1 files):
- 240a9c2b-1a30-4d60-98c6-b7594f4a79ac_RawData.zip
